# Supplementary material for: Invasiveness, Monitoring and Control of Hakea sericea: A Systematic Review
Source: Plants (Basel). 2023 Feb 7;12(4):751. doi: 10.3390/plants12040751 (PMC9963047; doi:10.3390/plants12040751)
Supplement: Supplementary file 1 [file plants-12-00751-s001.zip]

Archive with 1 entries (1 files):
- plants-2144739-supplementary.pdf
